# Supplementary material for: Short-Term Ex Vivo Culture of CTCs from Advance Breast Cancer Patients: Clinical Implications
Source: Cancers (Basel). 2021 May 28;13(11):2668. doi: 10.3390/cancers13112668 (PMC8198105; doi:10.3390/cancers13112668)
Supplement: Supplementary file 1 [file cancers-13-02668-s001.zip]

Archive with 1 entries (1 files):
- cancers-1204705-supplementary.pdf
